# Supplementary material for: Quantification of Urine and Plasma Levels of Extracellular Vesicles in a Cohort of Kidney Transplant Recipients and Chronic Kidney Disease Patients
Source: Int J Mol Sci. 2025 Apr 11;26(8):3635. doi: 10.3390/ijms26083635 (PMC12027010; doi:10.3390/ijms26083635)
Supplement: Supplementary file 1 [file ijms-26-03635-s001.zip]

Archive with 1 entries (1 files):
- ijms-3542910-supplementary.pdf
